# Supplementary material for: Structure and belonging: Pathways to success for underrepresented minority and women PhD students in STEM fields
Source: PLoS One. 2019 Jan 9;14(1):e0209279. doi: 10.1371/journal.pone.0209279 (PMC6326412; doi:10.1371/journal.pone.0209279)
Supplement: S1 Data — Note: id = deidentified participant number; courses = whether student completed required graduate courses; quals = whether student completed qualifying exams; masters = whether student completed master’s degree; abd = whether student is considered ‘all but dissertation;’ female = female biological sex; black, latino, white, asian, and urm denote membership is racial category; prepared1 = preparation for graduate classes; prepared2 = preparation for advanced undergraduate classes; success = perceived success, relative to peers; distress = feeling depressed, stressed, or upset; pub = whether student has published a peer-reviewed publication in the past year; accepted = degree to which student feels accepted in STEM settings; insignificant = degree to which student feels insignificant in STEM settings; expectations = perceptions of departmental expectations; standards = perceptions of departmental standards. (XLSX) [file pone.0209279.s001.xlsx]

## Sheet: newdat
id	courses	quals	prelims	masters	abd	dissertation	female	black	latino	white	asian	urm	prepared1	prepared2	success	distress	pub	accepted	insignificant	expectations	standards
1	1	1	1	0	1	0	0	0	0	0	1	0	2	2	2	1	0	2	4	5	5
2	1	1	0	0	1	0	1	0	1	0	0	1	1	2	2	4	0	2	4	2	4
3	1	1	0	0	1	0	0	0	1	0	0	1	2	2	2	2	1	6	3	5	5
4	1	1	0	1	1	0	1	0	0	1	0	0	2	3	3	3	1	4	3	3	5
5	1	1	0	1	1	0	0	0	0	1	0	0	1	3	3	5	1	4	4	5	2
6	1	1	0	1	1	0	0	0	0	1	0	0	2	3	2	2	0	5	2	5	5
7	1	1	1	0	1	0	0	1	0	0	0	1	1	2	2	3	0	4	4	6	6
8	1	1	1	0	1	1	1	0	1	0	0	1	2	3	2	2	1	5	3	6	6
9	1	1	1	0	1	0	0	0	0	1	0	0	2	NA	1	NA	0	NA	NA	NA	NA
10	0	0	0	0	0	0	1	0	0	1	0	0	2	2	2	1	0	5	2	6	7
11	0	0	0	0	0	0	1	0	1	0	0	1	1	NA	1	3	0	5	3	5	5
12	1	1	0	1	1	0	0	0	1	0	0	1	NA	NA	NA	NA	0	NA	NA	NA	NA
13	1	0	0	0	1	0	1	0	0	1	0	0	2	2	2	NA	0	NA	NA	NA	NA
14	0	0	0	0	0	0	1	0	1	0	0	1	NA	2	2	1	0	5	3	6	6
15	1	0	0	0	1	0	0	0	1	0	0	1	3	3	2	1	0	4	3	5	5
16	1	0	0	0	1	0	1	0	0	0	0	0	2	3	2	NA	0	NA	NA	NA	NA
17	0	0	0	0	0	0	NA	NA	NA	NA	NA	NA	NA	NA	NA	NA	0	NA	NA	NA	NA
18	1	0	0	0	0	0	1	0	1	0	0	1	1	2	2	4	0	4	5	5	5
19	1	1	1	0	1	0	0	0	0	0	0	1	2	2	1	3	1	4	4	5	5
20	0	0	0	0	0	0	0	1	0	0	0	1	2	3	2	1	0	5	3	5	5
21	1	0	1	1	0	0	0	0	1	0	0	1	2	2	1	1	0	4	2	5	5
22	1	1	0	0	0	0	1	0	0	1	0	0	NA	2	2	3	0	4	3	5	5
23	1	1	1	0	1	0	1	0	0	0	1	0	1	NA	2	3	0	4	4	5	5
24	1	1	0	0	0	0	0	0	1	0	0	1	2	3	2	2	0	5	2	6	6
25	1	0	1	0	1	0	1	0	0	1	0	0	2	3	2	2	1	5	2	6	5
26	1	1	0	0	1	0	1	0	0	1	0	0	2	2	2	NA	0	NA	NA	NA	NA
27	1	1	0	1	0	0	1	0	0	1	0	0	1	3	1	5	0	NA	NA	4	4
28	0	0	0	0	0	0	1	0	0	1	0	0	1	2	2	NA	0	NA	NA	NA	NA
29	1	1	0	1	1	0	0	0	0	0	1	0	2	3	2	1	0	6	4	6	6
30	0	0	0	0	0	0	NA	NA	NA	NA	NA	NA	NA	NA	NA	NA	0	NA	NA	NA	NA
31	1	1	0	0	1	0	0	0	1	0	0	1	3	3	3	3	1	5	2	5	5
32	0	0	0	0	0	0	1	1	0	0	0	1	NA	NA	NA	NA	0	NA	NA	NA	NA
33	1	1	0	1	1	0	1	0	1	0	0	1	1	3	1	4	0	4	4	5	5
34	0	1	0	1	0	0	0	0	0	1	0	0	1	3	2	2	0	6	3	6	6
35	1	0	0	0	1	0	1	0	0	0	1	0	1	2	1	4	0	4	5	5	5
36	1	1	0	0	1	0	1	0	0	1	0	0	2	3	2	4	0	4	5	5	5
37	1	1	1	1	1	0	1	0	0	0	1	0	2	2	1	5	0	NA	NA	5	5
38	1	1	0	1	1	0	0	0	0	0	1	0	2	1	1	2	0	4	2	5	5
39	0	0	0	0	0	0	0	0	1	0	0	1	1	3	1	3	0	4	3	5	4
40	0	0	0	0	0	0	0	0	0	1	0	0	2	3	2	4	1	6	2	6	6
41	1	0	0	0	0	0	1	1	0	0	0	1	3	3	2	4	0	5	2	5	4
42	1	1	1	0	0	0	0	0	0	1	0	0	2	3	2	3	0	4	3	4	3
43	1	1	0	1	1	0	1	0	0	1	0	0	1	3	1	5	1	4	5	4	4
44	1	1	1	1	1	0	1	0	0	1	0	0	2	3	2	3	0	6	1	5	4
45	1	1	0	0	1	0	0	0	1	0	0	1	2	3	1	5	0	5	3	4	3
46	1	1	1	1	1	0	1	0	0	1	0	0	3	2	2	3	0	4	3	6	6
47	0	0	0	0	0	0	0	0	0	0	1	0	2	2	2	2	0	4	3	5	5
48	1	0	0	0	0	0	1	0	0	1	0	0	1	3	1	3	0	5	4	5	4
49	0	1	0	0	0	0	0	0	0	1	0	0	3	2	2	4	0	NA	NA	5	5
50	1	0	0	0	0	0	0	0	1	0	0	1	NA	NA	NA	NA	0	NA	NA	NA	NA
51	1	1	1	1	1	0	1	0	0	1	0	0	2	2	2	4	0	NA	NA	5	5
52	1	1	0	1	1	0	0	0	1	0	0	1	2	1	1	NA	1	NA	NA	5	4
53	1	1	0	0	1	0	0	0	0	1	0	0	1	2	2	NA	1	NA	NA	NA	NA
54	1	0	0	0	0	0	1	0	0	1	0	0	2	1	2	4	1	3	5	5	5
55	1	1	1	1	1	0	0	0	0	1	0	0	2	3	2	3	0	5	2	6	5
56	1	1	1	0	1	0	1	0	0	0	1	0	2	3	2	2	0	5	5	5	5
57	1	1	0	0	1	0	0	0	0	1	0	0	3	3	3	2	0	5	3	5	4
58	1	1	1	0	1	0	1	0	0	1	0	0	3	3	3	3	1	4	5	5	4
59	1	1	1	0	1	0	1	0	0	1	0	0	2	2	3	3	1	5	2	5	5
60	1	1	0	0	1	0	0	0	1	0	0	1	2	3	2	3	0	5	3	4	5
61	1	1	0	1	1	0	1	0	1	0	0	1	2	2	3	4	1	3	5	3	3
62	1	0	0	0	0	0	1	0	1	0	0	1	2	1	3	4	1	4	6	4	3
63	1	1	0	0	1	0	1	0	0	0	1	0	1	1	2	2	0	5	2	6	6
64	1	0	1	1	0	0	1	0	0	1	0	0	2	3	2	NA	0	NA	NA	NA	NA
65	1	1	1	0	1	0	0	0	0	1	0	0	2	3	2	3	1	NA	NA	5	5
66	0	0	0	0	0	0	1	1	0	0	0	1	1	2	1	1	0	5	1	5	5
67	1	1	0	0	1	0	1	0	0	1	0	0	3	2	2	NA	1	NA	NA	NA	NA
68	0	0	0	0	0	0	0	0	1	0	0	1	1	3	2	5	0	4	3	2	4
69	0	0	0	0	0	0	1	1	0	0	0	1	NA	NA	NA	NA	0	NA	NA	NA	NA
70	1	1	1	0	1	0	1	0	0	1	0	0	2	2	3	3	1	5	4	5	5
71	1	1	1	1	1	0	0	0	0	0	1	0	2	2	2	1	0	5	2	6	6
72	0	0	0	0	0	0	1	0	0	1	0	0	1	2	1	3	0	3	5	5	4
73	1	0	0	0	0	0	1	0	1	0	0	1	2	1	1	NA	0	NA	NA	NA	NA
74	1	1	1	0	1	0	0	0	0	0	1	0	2	3	3	3	1	5	2	5	5
75	1	1	1	0	1	0	1	NA	NA	NA	NA	NA	3	NA	2	2	0	NA	NA	5	5
76	1	1	0	1	1	0	0	0	0	1	0	0	1	3	2	3	1	4	4	5	5
77	1	0	1	0	0	0	0	0	0	0	1	0	3	2	3	3	0	NA	NA	4	4
78	1	1	1	1	1	0	0	0	1	0	0	1	2	2	2	2	0	5	1	5	5
79	1	1	0	0	1	0	1	0	0	1	0	0	2	3	2	1	0	5	2	5	5
80	1	0	0	1	1	0	0	0	1	0	0	1	1	2	2	2	1	5	3	5	5
81	0	0	0	0	0	0	1	0	1	0	0	1	2	3	2	2	0	6	1	6	6
82	0	0	0	0	0	0	1	0	0	0	0	0	2	3	2	3	0	5	1	5	5
83	1	0	0	0	0	0	1	0	0	1	0	0	2	2	2	4	1	3	5	5	5
84	0	0	0	0	0	0	0	0	0	1	0	0	1	3	1	1	0	6	1	6	6
85	0	0	0	0	0	0	1	0	0	1	0	0	2	3	2	NA	0	NA	NA	NA	NA
86	1	1	0	0	0	0	0	0	0	1	0	0	3	3	2	5	0	NA	NA	5	5
87	0	0	0	0	0	0	0	0	0	1	0	0	2	3	2	1	0	5	1	5	5
88	0	0	0	0	0	0	1	0	0	1	0	0	1	1	2	5	0	2	6	5	5
89	1	0	0	0	1	0	1	0	0	0	1	0	2	2	2	NA	0	NA	NA	5	5
90	1	1	1	1	1	0	0	0	1	0	0	1	2	2	3	2	1	5	1	2	5
91	1	0	1	1	1	0	0	0	0	0	0	1	2	3	2	4	1	5	2	4	3
92	1	1	1	1	1	0	0	0	0	1	0	0	1	3	2	1	0	5	2	5	5
93	0	0	0	0	0	0	1	0	0	1	0	0	1	2	2	3	0	NA	NA	4	2
94	1	1	0	0	0	0	1	0	0	1	0	0	1	3	3	2	0	3	4	3	5
95	1	1	1	0	1	0	1	0	1	0	0	1	2	3	2	3	0	5	2	5	5
96	1	1	1	0	1	0	0	0	1	0	0	1	1	2	2	NA	1	NA	NA	5	4
97	1	1	1	0	0	0	1	0	0	1	0	0	NA	2	2	3	1	NA	NA	5	6
98	1	1	1	0	0	0	0	0	1	0	0	1	1	3	2	3	0	NA	NA	4	5
99	1	1	1	1	1	0	1	0	1	0	0	1	1	1	2	3	1	2	2	5	5
100	1	1	1	1	1	0	0	0	1	0	0	1	3	2	2	1	0	5	2	5	5
101	1	0	0	0	0	0	0	1	0	0	0	1	2	2	2	2	0	5	1	5	5
102	1	1	1	0	0	0	1	0	0	0	1	0	3	1	2	4	0	NA	NA	5	5
103	1	1	0	0	0	0	1	0	1	0	0	1	2	1	2	3	1	3	4	6	6
104	1	1	0	1	1	0	0	0	0	1	0	0	3	3	2	NA	1	NA	NA	NA	NA
105	1	1	0	1	1	0	0	0	0	0	1	0	2	2	2	NA	0	NA	NA	NA	NA
106	1	0	0	1	0	0	0	0	0	0	1	0	3	3	3	3	0	4	3	6	6
107	0	0	0	0	0	0	0	0	1	0	0	1	2	3	3	1	0	NA	NA	5	5
108	1	0	0	0	0	0	1	0	0	1	0	0	2	3	3	2	0	5	2	5	4
109	0	0	0	0	0	0	0	0	0	1	0	0	2	2	2	3	1	6	3	5	5
110	1	0	0	0	1	1	1	0	0	1	0	0	1	3	2	4	1	NA	NA	5	5
111	0	0	0	1	0	0	0	0	0	1	0	0	1	3	2	NA	0	NA	NA	NA	NA
112	1	0	0	0	0	0	1	0	0	1	0	0	1	2	2	NA	0	NA	NA	NA	NA
113	1	0	1	0	1	0	1	0	0	0	1	0	2	3	2	5	0	3	4	4	4
114	0	0	0	0	0	0	1	0	0	1	0	0	1	3	2	1	0	5	2	5	5
115	1	1	1	0	1	0	0	0	0	1	0	0	2	3	2	NA	0	NA	NA	6	6
116	1	1	1	1	0	0	0	0	0	0	1	0	2	3	2	2	0	6	1	5	5
117	1	1	0	0	1	0	1	0	0	1	0	0	1	3	2	5	0	2	6	5	3
118	0	0	0	0	0	0	1	0	0	0	1	0	1	3	1	1	0	NA	NA	7	7
119	1	1	1	1	0	0	0	0	0	1	0	0	3	3	3	1	0	6	1	6	6
120	1	1	1	0	1	0	0	0	0	1	0	0	2	2	2	3	0	4	4	5	5
121	0	0	0	0	0	0	0	0	0	1	0	0	2	2	2	3	0	4	6	5	5
122	1	1	0	0	1	0	0	0	0	1	0	0	2	3	2	3	0	NA	NA	5	5
123	1	0	1	0	1	0	1	0	0	0	1	0	NA	NA	NA	NA	0	NA	NA	NA	NA
124	1	1	0	0	0	0	0	0	0	1	0	0	2	3	2	1	0	6	1	6	6
125	1	0	1	1	0	0	0	0	0	1	0	0	3	3	1	3	0	5	4	5	5
126	1	0	0	0	0	0	0	0	1	0	0	1	3	2	2	3	0	5	2	5	5
127	1	0	0	0	0	0	1	0	0	1	0	0	2	2	2	1	0	NA	NA	5	5
128	1	1	1	0	0	0	1	0	0	0	1	0	1	3	1	5	0	4	5	4	5
129	0	0	0	0	0	0	0	0	0	1	0	0	2	2	2	1	0	4	4	5	5
130	1	1	0	1	1	0	0	NA	NA	NA	NA	NA	2	3	2	3	0	5	4	3	3
131	1	0	0	0	1	0	1	0	0	1	0	0	2	3	3	4	0	5	4	5	4
132	0	0	0	0	0	0	NA	NA	NA	NA	NA	NA	NA	NA	NA	NA	0	NA	NA	NA	NA
133	0	0	0	0	0	0	1	0	0	1	0	0	2	3	1	4	0	NA	NA	3	3
134	1	1	1	0	0	0	0	0	1	0	0	1	2	2	2	1	0	5	3	5	5
135	1	1	0	1	1	0	0	0	0	1	0	0	1	2	2	1	0	NA	NA	5	5
136	1	1	1	1	1	0	1	0	0	1	0	0	2	2	3	4	1	3	3	5	5
137	0	0	0	0	0	0	0	0	0	0	1	0	NA	NA	NA	NA	0	NA	NA	NA	NA
138	1	1	1	1	0	0	0	0	0	1	0	0	3	1	2	NA	0	NA	NA	5	5
139	0	0	0	0	0	0	NA	NA	NA	NA	NA	NA	NA	NA	NA	NA	0	NA	NA	NA	NA
140	1	1	1	0	1	0	0	0	0	0	1	0	NA	NA	NA	NA	1	NA	NA	NA	NA
141	0	1	0	1	0	0	0	0	1	0	0	1	1	3	2	3	0	4	2	3	4
142	0	0	1	1	0	0	0	1	0	0	0	1	1	1	2	1	0	NA	NA	6	6
143	0	0	0	0	0	0	0	0	0	1	0	0	2	2	2	1	0	NA	NA	5	5
144	1	0	1	0	0	0	1	0	0	1	0	0	1	3	1	4	0	NA	NA	3	2
145	1	1	1	1	1	0	0	0	0	1	0	0	1	3	3	3	0	6	1	6	6
146	1	1	1	1	1	0	1	0	0	1	0	0	2	3	2	3	1	2	4	4	4
147	1	1	0	0	1	0	0	1	0	0	0	1	1	1	1	4	0	NA	NA	5	1
148	1	0	0	0	0	0	1	0	0	0	1	0	2	2	2	3	1	5	3	5	5
149	1	1	1	0	1	0	0	0	0	1	0	0	1	3	2	2	1	5	2	5	5
150	1	1	1	0	1	0	1	0	0	1	0	0	2	2	2	1	1	5	2	6	6
151	1	1	1	0	1	0	1	0	0	1	0	0	1	3	2	4	0	3	5	6	6
152	1	1	0	1	1	0	1	0	0	0	1	0	2	3	2	3	1	5	2	3	5
153	0	0	0	1	0	0	1	0	1	0	0	1	2	2	2	2	0	NA	NA	5	5
154	1	0	0	0	0	0	0	0	0	0	0	0	1	2	1	2	0	6	1	6	6
155	1	1	0	0	1	0	0	0	0	1	0	0	NA	NA	NA	NA	0	NA	NA	NA	NA
156	0	0	0	0	0	0	1	NA	NA	NA	NA	NA	2	3	3	1	0	3	2	6	6
157	0	0	0	0	0	0	0	0	1	0	0	1	1	3	2	4	0	5	4	5	5
158	1	1	1	1	1	0	0	0	1	0	0	1	1	2	1	2	0	5	1	5	5
159	1	0	0	1	0	0	1	1	0	0	0	1	2	3	1	1	0	5	3	3	5
160	1	1	1	0	1	1	1	0	0	1	0	0	3	1	3	2	1	3	4	5	5
161	1	1	0	1	1	0	1	0	0	1	0	0	2	3	3	4	1	5	1	5	4
162	1	1	0	0	1	0	1	NA	NA	NA	NA	NA	NA	2	1	4	0	NA	NA	6	6
163	1	1	1	0	0	0	0	NA	NA	NA	NA	NA	2	2	2	2	0	6	1	4	5
164	1	1	0	1	1	1	1	0	0	1	0	0	2	2	2	3	1	4	3	5	5
165	0	1	0	1	1	0	0	0	1	0	0	1	1	3	2	3	1	4	3	5	6
166	0	0	1	0	0	0	0	0	0	0	0	1	2	3	2	3	0	NA	NA	6	6
167	1	1	0	0	1	0	0	0	0	1	0	0	1	3	2	2	1	6	1	4	5
168	1	1	1	0	0	0	0	0	1	0	0	1	2	2	2	4	0	5	5	3	3
169	1	1	0	1	1	0	0	0	1	0	0	1	2	2	2	3	0	6	3	5	5
170	1	1	0	1	1	0	1	1	0	0	0	1	1	2	1	3	1	4	5	5	5
171	0	0	0	0	0	0	0	NA	NA	NA	NA	NA	2	3	2	1	0	6	1	5	5
172	1	1	1	1	1	0	1	1	0	0	0	1	2	3	2	4	0	3	2	5	5
173	1	1	0	1	1	0	0	0	1	0	0	1	1	2	3	1	1	6	1	5	5
174	1	1	0	1	1	0	1	0	1	0	0	1	1	2	3	2	1	4	1	5	5
175	0	1	1	1	0	0	1	0	1	0	0	1	2	2	2	NA	0	NA	NA	6	6
176	0	1	1	0	1	0	0	0	0	1	0	0	1	3	3	1	1	4	3	4	4
177	1	1	1	1	1	0	0	0	1	0	0	1	2	1	3	4	0	3	4	5	5
178	1	0	0	0	0	0	0	0	1	0	0	1	2	3	2	NA	1	NA	NA	NA	NA
179	0	0	0	0	0	0	1	1	0	0	0	1	1	2	2	5	0	5	2	5	4
180	1	1	1	1	0	0	0	0	0	1	0	0	2	3	2	4	0	5	2	6	6
181	1	1	1	1	1	1	1	0	1	0	0	1	2	3	2	NA	1	NA	NA	5	5
182	0	1	0	1	1	0	0	0	1	0	0	1	2	NA	2	NA	0	NA	NA	NA	NA
183	1	1	0	1	1	0	0	0	1	0	0	1	3	3	3	NA	0	NA	NA	6	6
184	1	0	0	1	0	0	0	1	0	0	0	1	2	2	2	NA	0	NA	NA	NA	NA
185	1	1	0	0	1	0	0	0	0	1	0	0	2	3	2	2	1	6	4	5	5
186	0	1	0	0	1	0	0	0	0	1	0	0	3	3	3	3	1	5	4	3	6
187	0	0	0	0	0	0	1	0	0	0	1	0	NA	NA	NA	NA	0	NA	NA	NA	NA
188	0	0	1	0	0	0	1	NA	NA	NA	NA	NA	1	3	1	3	0	5	5	5	5
189	1	1	1	0	1	0	1	0	0	1	0	0	1	2	2	2	0	NA	NA	6	6
190	1	1	0	1	1	1	1	0	0	1	0	0	1	3	2	NA	0	NA	NA	NA	NA
191	1	1	1	1	0	0	0	0	1	0	0	1	2	2	2	2	0	NA	NA	6	5
192	1	1	0	1	1	0	0	0	1	0	0	1	2	2	2	1	1	5	5	6	6
193	1	1	0	0	1	0	0	0	1	0	0	1	2	2	3	2	1	6	1	6	5
194	1	1	1	1	1	0	0	0	0	1	0	0	NA	NA	NA	NA	0	NA	NA	NA	NA
195	1	1	0	1	1	0	1	0	0	1	0	0	2	3	2	3	0	4	2	5	6
196	0	0	1	0	0	0	0	0	0	1	0	0	1	2	1	4	0	NA	NA	5	5
197	0	0	0	1	0	0	0	0	1	0	0	1	2	3	2	4	0	NA	NA	5	5
198	1	1	1	1	1	0	0	0	1	0	0	1	1	1	2	3	0	4	3	5	5
199	0	1	1	0	0	0	0	0	0	1	0	0	1	3	2	NA	0	NA	NA	NA	NA
200	0	1	0	0	0	0	1	0	0	0	1	0	2	2	2	3	0	NA	NA	4	5
201	1	0	0	1	0	0	1	0	0	0	1	0	1	2	1	NA	0	NA	NA	NA	NA
202	0	0	0	0	0	0	1	0	1	0	0	1	1	3	2	3	0	4	3	3	2
203	1	1	0	1	1	0	0	1	0	0	0	1	2	2	2	3	0	NA	NA	5	6
204	0	0	0	0	0	0	1	0	0	0	1	0	2	3	2	2	0	4	4	3	5
205	0	1	0	1	1	0	0	0	1	0	0	1	1	1	1	2	0	3	2	5	5
206	0	0	0	0	0	0	1	NA	NA	NA	NA	NA	2	2	2	3	0	5	2	6	6
207	1	1	1	1	1	0	0	0	1	0	0	1	1	3	2	1	1	6	1	6	6
208	1	1	1	0	1	0	0	0	1	0	0	1	1	3	3	3	0	3	2	4	4
209	1	1	1	1	1	0	0	0	1	0	0	1	1	3	1	4	1	5	4	5	4
210	1	1	0	1	1	0	0	0	0	0	0	1	1	2	2	2	0	5	4	5	5
211	1	1	0	1	1	0	1	0	0	1	0	0	3	3	2	3	0	6	1	5	5
212	1	1	0	0	1	0	1	0	1	0	0	1	1	3	2	1	1	5	3	5	4
213	1	1	0	1	1	0	0	0	0	1	0	0	2	2	2	1	1	5	4	5	4
214	1	1	0	0	1	0	1	0	0	0	1	0	1	1	1	3	0	5	4	5	5
215	1	1	0	1	1	0	1	0	0	1	0	0	2	2	2	NA	1	NA	NA	NA	NA
216	0	0	0	0	0	0	0	0	0	0	1	0	3	3	3	NA	1	NA	NA	NA	NA
217	1	0	1	1	0	0	1	1	0	0	0	1	2	1	3	4	0	3	5	6	5
218	1	1	1	1	1	0	1	NA	NA	NA	NA	NA	2	1	1	3	1	NA	NA	6	5
219	0	0	0	0	0	0	0	0	0	1	0	0	3	2	2	3	0	NA	NA	5	5
220	1	1	1	1	1	0	1	0	0	1	0	0	2	2	2	2	1	NA	NA	5	5
221	0	0	0	0	0	0	0	1	0	0	0	1	2	3	2	3	0	NA	NA	5	5
222	0	1	0	1	1	0	1	0	0	0	0	1	1	1	2	2	1	4	4	4	5
223	1	1	0	1	1	0	0	0	0	1	0	0	3	3	2	2	0	5	4	5	5
224	1	1	0	1	1	0	1	1	0	0	0	1	1	2	1	NA	0	NA	NA	NA	NA
225	1	1	0	1	1	0	0	0	0	1	0	0	2	3	2	NA	1	NA	NA	NA	NA
226	0	0	0	0	0	0	1	0	0	1	0	0	NA	NA	NA	NA	0	NA	NA	NA	NA
227	0	0	0	0	0	0	1	0	0	0	1	0	1	2	1	4	0	4	5	5	5
228	0	0	0	1	0	0	1	0	0	1	0	0	1	3	2	2	0	5	2	5	5
229	1	1	1	1	1	0	1	0	1	0	0	1	2	1	2	4	1	5	5	5	5
230	0	1	0	1	1	0	0	0	0	0	1	0	2	1	1	4	1	4	3	5	5
231	0	0	0	0	0	0	1	0	0	0	1	0	NA	NA	NA	NA	0	NA	NA	NA	NA
232	1	1	0	1	1	0	0	0	0	1	0	0	2	3	2	2	1	5	5	5	5
233	1	1	1	1	1	0	1	0	0	1	0	0	2	2	2	3	1	5	3	5	5
234	0	0	0	0	0	0	1	0	0	1	0	0	3	3	2	3	0	4	5	5	5
235	1	1	0	1	1	0	1	0	1	0	0	1	3	3	2	NA	0	NA	NA	NA	NA
236	1	1	0	1	1	0	0	0	0	0	0	0	2	2	2	NA	0	NA	NA	4	4
237	1	1	0	1	1	0	1	0	1	0	0	1	2	3	2	3	1	4	2	5	5
238	0	0	0	0	0	0	0	1	0	0	0	1	1	3	1	5	0	6	3	4	4
239	1	1	0	1	1	0	0	0	1	0	0	1	3	3	3	1	1	6	1	6	6
240	1	1	1	1	1	0	0	0	0	1	0	0	2	3	2	4	1	5	4	5	4
241	1	1	1	0	1	0	0	0	0	1	0	0	1	3	1	4	0	4	4	3	4
242	1	1	1	1	1	1	0	0	1	0	0	1	2	1	2	2	0	5	4	5	5
243	1	1	0	0	1	0	0	0	0	1	0	0	1	2	2	2	1	6	2	6	6
244	0	1	0	1	1	0	0	0	1	0	0	1	2	2	2	3	0	6	2	6	6
245	1	1	0	1	1	0	1	1	0	0	0	1	1	2	2	NA	1	NA	NA	6	6
246	1	1	1	0	1	0	1	0	0	1	0	0	1	3	2	4	1	5	2	6	6
247	0	0	0	1	0	0	1	0	1	0	0	1	1	3	2	3	1	5	2	5	5
248	0	0	0	0	0	0	0	NA	NA	NA	NA	NA	2	3	2	1	0	5	4	5	5
249	1	1	0	1	1	0	0	0	1	0	0	1	3	1	2	4	0	5	5	6	5
250	1	1	0	1	1	0	0	0	0	0	1	0	2	2	2	1	0	5	2	5	5
251	0	1	0	1	0	0	1	0	0	1	0	0	NA	NA	NA	NA	0	NA	NA	NA	NA
252	0	0	0	1	0	0	0	0	1	0	0	1	2	3	1	1	0	6	3	5	5
253	1	1	0	1	1	0	0	1	0	0	0	1	3	2	1	4	0	4	3	5	4
254	1	1	1	0	1	0	0	0	0	1	0	0	2	2	1	3	0	5	2	5	5
255	1	0	1	0	1	0	0	0	1	0	0	1	2	3	3	2	1	5	3	3	4
256	1	1	0	1	1	0	0	0	1	0	0	1	1	2	3	2	1	6	1	6	6
257	1	1	1	0	1	0	0	0	1	0	0	1	1	2	2	3	0	5	3	5	5
258	1	1	0	0	1	0	1	0	0	1	0	0	3	3	3	3	1	4	4	5	5
259	1	1	1	1	1	0	0	0	0	1	0	0	2	3	1	5	0	2	3	4	5
260	0	0	1	0	0	0	1	0	0	1	0	0	3	3	3	NA	0	NA	NA	NA	NA
261	0	0	0	0	0	0	0	0	1	0	0	1	3	2	2	2	1	NA	NA	7	7
262	1	1	0	1	1	0	1	0	0	0	1	0	1	1	2	3	0	3	3	5	5
263	1	1	1	1	1	0	1	0	0	1	0	0	1	3	2	3	1	4	4	5	2
264	0	1	0	1	1	0	1	0	1	0	0	1	NA	NA	NA	NA	0	NA	NA	NA	NA
265	0	1	0	0	0	0	0	0	1	0	0	1	1	2	1	2	0	5	4	5	5
266	1	1	0	1	1	0	0	0	1	0	0	1	1	3	1	4	1	5	5	5	5
267	1	1	0	1	1	0	0	0	1	0	0	1	2	3	1	3	0	NA	NA	3	5
268	1	1	1	1	1	0	0	1	0	0	0	1	NA	NA	NA	NA	0	NA	NA	NA	NA
269	0	0	0	0	0	0	0	0	1	0	0	1	1	3	2	2	0	5	5	4	5
270	0	1	0	0	0	0	1	0	0	0	1	0	1	2	1	NA	0	NA	NA	NA	NA
271	1	1	0	1	1	0	1	0	1	0	0	1	2	1	2	2	1	5	2	6	4
272	1	1	0	1	1	0	1	0	1	0	0	1	1	2	1	4	0	4	6	5	4
273	1	0	1	0	0	0	0	0	1	0	0	1	2	1	2	1	1	4	4	5	5
274	1	1	0	1	1	0	0	1	0	0	0	1	1	3	1	NA	0	NA	NA	6	6
275	1	1	0	1	1	0	0	0	0	1	0	0	2	3	2	2	1	5	1	6	5
276	1	1	1	1	1	0	0	0	1	0	0	1	2	2	2	2	1	5	2	6	6
277	1	0	1	0	0	0	0	0	0	1	0	0	2	2	3	2	1	6	3	5	3
278	1	0	1	0	0	0	1	0	0	1	0	0	1	3	2	4	0	5	4	5	5
279	0	0	0	0	0	0	0	0	1	0	0	1	1	3	1	3	0	4	3	2	2
280	1	1	1	0	1	0	1	0	0	1	0	0	1	2	2	2	1	5	2	5	5
281	1	0	1	1	0	0	0	0	0	1	0	0	1	3	2	2	0	5	1	5	5
282	1	0	1	1	0	0	1	0	1	0	0	1	2	2	2	4	0	2	5	5	3
283	0	0	0	0	0	0	0	0	1	0	0	1	1	1	2	3	0	5	5	1	4
284	1	1	1	1	1	0	0	0	0	1	0	0	2	2	2	3	0	5	3	5	5
285	1	1	1	0	1	0	1	0	0	1	0	0	3	2	2	3	0	4	3	5	5
286	1	1	1	1	1	0	0	0	1	0	0	1	2	NA	3	2	1	6	1	3	3
287	1	1	1	1	1	0	0	0	0	0	1	0	1	3	1	4	0	4	4	5	5
288	1	1	1	0	1	0	0	0	1	0	0	1	2	2	2	2	1	4	3	5	4
289	0	0	0	0	0	0	0	0	0	0	0	1	2	2	2	1	1	5	2	5	5
290	1	0	1	1	0	0	0	0	0	1	0	0	2	2	2	2	0	4	3	4	4
291	1	0	0	0	0	0	0	0	1	0	0	1	2	1	2	2	1	4	3	5	5
292	0	0	0	0	0	0	1	0	0	1	0	0	1	3	1	5	1	4	6	6	6
293	1	0	1	0	0	0	0	0	0	1	0	0	3	3	2	3	1	5	3	6	5
294	0	0	0	0	0	0	0	0	0	1	0	0	1	2	1	4	1	4	3	5	4
295	0	0	0	0	0	0	0	0	1	0	0	1	1	3	1	2	0	3	5	6	6
296	0	0	0	0	0	0	1	0	1	0	0	1	2	3	2	2	0	6	1	6	6
297	0	1	1	1	1	0	0	0	1	0	0	1	2	1	1	5	0	1	6	7	7
298	0	0	0	0	0	0	0	0	1	0	0	1	NA	NA	NA	NA	0	NA	NA	NA	NA
299	1	1	1	1	1	0	0	0	1	0	0	1	2	3	2	2	0	5	3	6	4
300	1	1	0	0	1	0	0	0	1	0	0	1	2	2	3	1	0	4	2	5	5
301	1	1	0	1	1	0	1	0	0	1	0	0	2	2	2	4	1	5	2	6	4
302	1	0	1	0	0	0	1	0	0	1	0	0	2	3	2	4	0	5	2	6	6
303	1	1	1	1	1	0	0	0	0	0	1	0	1	3	2	1	1	6	5	6	6
304	1	1	1	1	1	0	1	0	0	0	1	0	2	1	2	5	0	5	5	5	5
305	0	0	0	0	0	0	0	0	0	1	0	0	2	2	2	NA	0	NA	NA	NA	NA
306	1	1	1	1	1	0	1	0	0	0	1	0	1	3	2	4	0	5	5	5	5
307	0	0	1	0	0	0	0	0	1	0	0	1	1	3	2	3	0	5	2	5	5
308	1	1	1	1	1	0	NA	NA	NA	NA	NA	NA	3	2	3	4	1	2	2	5	4
309	0	0	1	0	0	0	1	0	0	0	1	0	2	3	2	NA	1	NA	NA	NA	NA
310	1	0	1	1	0	0	0	1	0	0	0	1	1	2	2	NA	0	NA	NA	NA	NA
311	0	0	0	0	0	0	0	0	0	0	1	0	NA	NA	NA	NA	0	NA	NA	NA	NA
312	1	1	1	0	1	0	0	NA	NA	NA	NA	NA	2	3	2	2	1	NA	NA	5	5
313	1	1	1	1	1	0	1	0	0	1	0	0	2	2	1	3	1	6	1	5	2
314	0	0	0	0	0	0	0	0	0	0	1	0	3	3	3	3	0	5	2	6	6
315	1	1	1	1	1	0	1	0	0	0	1	0	2	3	2	4	1	4	5	5	6
316	1	1	1	1	1	0	1	0	1	0	0	1	1	3	2	3	0	4	4	3	3
317	0	1	0	1	0	0	1	0	0	1	0	0	2	2	2	3	0	5	3	4	5
318	1	0	0	0	0	0	NA	NA	NA	NA	NA	NA	NA	NA	NA	NA	0	NA	NA	NA	NA
319	1	0	1	1	0	0	0	0	0	0	1	0	1	1	1	3	1	4	3	5	5
320	0	0	0	0	0	0	0	1	0	0	0	1	2	3	2	2	0	6	1	6	6
321	1	0	1	1	0	0	1	0	1	0	0	1	1	2	1	5	0	3	5	5	4
322	1	1	1	1	1	0	0	0	0	0	1	0	3	1	2	2	0	5	3	5	4
323	1	0	0	0	0	0	0	0	1	0	0	1	2	3	2	2	0	4	3	4	5
324	1	1	1	1	1	0	0	0	1	0	0	1	1	2	3	1	0	4	3	5	5
325	1	0	1	1	0	0	0	0	1	0	0	1	3	3	2	3	0	4	3	3	3
326	1	1	1	1	1	0	0	0	0	1	0	0	3	1	2	3	0	5	2	5	5
327	0	1	1	0	0	0	1	0	0	0	1	0	2	3	2	2	0	3	4	6	6
328	1	1	0	1	1	0	1	0	0	1	0	0	1	2	2	2	0	5	2	5	5
329	1	1	1	1	1	1	1	0	0	0	0	1	1	1	3	4	1	1	5	3	2
330	1	1	1	1	1	0	1	0	0	0	1	0	2	2	3	3	1	4	3	3	3
331	0	0	0	0	0	0	1	0	0	0	1	0	1	2	1	5	0	NA	NA	4	4
332	1	1	1	1	1	0	1	0	1	0	0	1	1	1	2	4	1	3	5	5	3
333	1	0	1	0	0	0	0	0	0	0	1	0	1	2	2	2	0	NA	NA	5	5
334	1	1	1	0	1	0	1	1	0	0	0	1	2	1	2	2	1	4	2	5	5
335	1	1	1	1	1	0	0	0	1	0	0	1	2	1	1	4	0	4	4	3	5
336	1	0	1	0	0	0	0	0	1	0	0	1	1	2	1	2	0	3	4	5	5
337	1	1	1	1	1	0	1	0	0	1	0	0	2	3	2	4	0	3	4	5	5
338	1	1	0	0	1	0	1	0	0	1	0	0	2	3	2	5	0	4	1	4	5
339	1	0	1	1	0	0	0	0	1	0	0	1	3	2	3	3	0	5	2	5	5
340	0	1	1	0	1	0	0	0	1	0	0	1	2	3	3	3	1	NA	NA	5	5
341	1	1	1	1	1	0	1	0	1	0	0	1	1	1	2	4	1	3	4	5	5
342	1	0	1	1	0	0	1	0	0	0	0	1	1	2	1	4	1	6	2	5	5
343	0	0	0	0	0	0	1	1	0	0	0	1	2	1	2	2	0	4	3	5	4
344	1	1	1	1	1	0	0	0	0	0	1	0	3	2	3	2	1	5	3	4	4
345	1	0	0	0	1	0	0	0	1	0	0	1	2	3	1	4	0	5	4	5	1
346	1	0	1	0	0	0	0	0	0	1	0	0	2	3	3	2	0	5	3	5	5
347	0	0	0	0	0	0	0	0	1	0	0	1	1	3	1	4	0	6	3	5	4
348	1	1	1	1	1	0	1	0	1	0	0	1	1	3	2	5	0	4	5	4	4
349	1	1	1	1	1	0	1	0	1	0	0	1	2	2	2	3	0	5	3	5	5
350	1	0	1	0	0	0	1	0	0	1	0	0	2	3	NA	3	0	5	5	3	3
351	0	0	0	0	0	0	1	0	0	1	0	0	1	NA	2	3	0	5	2	6	6
352	1	1	1	0	1	0	1	0	0	1	0	0	1	3	2	3	0	5	1	5	5
353	1	0	0	0	0	0	0	0	0	0	1	0	3	2	2	3	0	4	2	3	3
354	1	0	1	0	0	0	0	0	1	0	0	1	3	3	3	1	1	6	1	6	6
355	1	1	1	0	1	0	0	0	0	0	1	0	3	2	2	3	1	5	2	6	6
356	1	0	1	1	0	0	1	0	0	1	0	0	2	3	NA	NA	1	NA	NA	NA	NA
357	1	1	1	1	1	0	0	0	0	0	1	0	3	2	2	1	1	5	3	5	5
358	0	1	1	1	1	0	1	0	1	0	0	1	2	1	2	5	0	NA	NA	1	2
359	1	1	1	1	0	0	0	0	0	1	0	0	3	3	2	NA	0	NA	NA	NA	NA
360	1	1	1	1	1	0	1	0	0	1	0	0	2	2	2	3	1	5	1	6	6
361	1	0	0	1	0	0	0	0	1	0	0	1	1	3	1	4	0	2	5	5	5
362	0	0	0	0	0	0	0	0	1	0	0	1	1	2	1	5	0	4	2	4	4
363	1	0	1	1	0	0	0	0	1	0	0	1	1	2	1	4	0	4	5	5	5
364	1	1	0	1	0	0	0	0	1	0	0	1	2	2	2	1	0	6	1	4	3
365	1	0	1	0	0	0	0	0	0	0	1	0	3	2	3	2	1	5	2	5	5
366	0	0	0	0	0	0	NA	NA	NA	NA	NA	NA	NA	NA	NA	NA	0	NA	NA	NA	NA
367	1	0	1	1	0	0	0	0	0	1	0	0	2	3	2	4	0	3	5	4	4
368	0	1	1	1	1	0	1	0	1	0	0	1	3	2	1	4	1	5	4	6	6
369	1	1	0	0	1	0	1	0	0	1	0	0	2	2	1	2	0	4	2	5	4
370	1	1	1	1	1	0	NA	NA	NA	NA	NA	NA	1	2	2	3	0	6	1	6	1
371	0	0	0	0	0	0	1	0	1	0	0	1	1	2	2	3	1	5	6	3	3
372	1	1	0	1	0	0	0	1	0	0	0	1	1	2	1	3	0	4	3	3	3
373	0	0	0	0	0	0	0	0	1	0	0	1	1	3	1	5	1	4	6	2	2
374	0	0	0	0	0	0	1	0	1	0	0	1	1	3	1	3	0	5	2	5	5
375	1	1	1	1	1	0	0	1	0	0	0	1	1	3	3	1	1	6	1	5	5
376	1	1	1	0	1	0	0	0	1	0	0	1	2	1	3	4	1	6	1	5	3
377	0	0	0	0	0	0	1	1	0	0	0	1	1	2	1	3	0	5	4	6	6
378	1	1	1	1	1	0	1	0	0	1	0	0	NA	2	2	3	1	5	4	4	3
379	1	1	1	1	0	0	0	0	0	0	1	0	2	3	3	NA	0	NA	NA	NA	NA
380	1	1	0	0	1	0	1	0	1	0	0	1	1	1	2	4	1	4	4	5	5
381	1	0	1	1	0	0	0	0	0	0	1	0	3	3	3	2	1	4	2	5	6
382	1	0	1	1	0	0	1	0	0	1	0	0	1	NA	2	1	1	4	3	5	5
383	0	0	0	0	0	0	1	0	0	1	0	0	2	1	2	4	0	4	3	6	6
384	1	0	0	1	0	0	0	0	1	0	0	1	2	2	1	3	0	5	2	6	6
385	0	0	0	1	0	0	0	0	0	0	1	0	2	3	1	3	0	5	6	5	5
386	1	1	0	0	1	0	1	0	0	0	0	0	1	3	1	3	0	5	3	6	6
387	1	0	0	1	0	0	1	0	1	0	0	1	1	1	2	3	0	3	3	6	6
388	1	0	0	0	0	0	0	0	0	0	0	0	1	3	2	5	0	3	3	5	5
389	1	0	0	0	0	0	0	0	0	0	0	0	2	2	3	1	0	4	2	5	5
390	0	0	0	0	0	0	0	0	0	0	0	0	2	3	1	3	0	4	5	6	6
391	1	0	1	1	0	0	1	1	0	0	0	1	1	1	1	2	0	4	1	5	6
392	0	0	0	0	0	0	NA	NA	NA	NA	NA	NA	1	1	2	5	0	2	4	3	3
393	0	0	0	0	0	0	0	0	0	0	0	0	1	3	1	3	0	6	1	5	5
394	1	0	0	0	0	0	1	0	1	0	0	1	2	1	2	4	0	4	3	6	6
395	0	0	0	0	0	0	1	0	1	0	0	1	NA	NA	NA	NA	0	NA	NA	NA	NA
396	0	0	1	0	0	0	0	0	1	0	0	1	2	1	1	3	1	4	4	3	3
397	0	0	0	0	0	0	NA	NA	NA	NA	NA	NA	NA	NA	NA	NA	0	NA	NA	NA	NA
398	1	0	1	1	0	0	0	1	0	0	0	1	2	3	3	3	0	4	3	5	5
399	1	0	1	1	0	0	0	0	1	0	0	1	2	2	3	3	0	6	1	6	6
400	0	1	1	1	1	0	0	1	0	0	0	1	1	3	2	1	0	NA	NA	5	6
401	0	1	0	0	1	0	1	0	0	0	0	1	2	3	2	NA	1	NA	NA	NA	NA
402	1	0	1	0	0	0	0	0	1	0	0	1	2	2	2	1	0	4	3	5	5
403	1	1	0	0	1	0	1	0	1	0	0	1	3	2	2	NA	1	NA	NA	NA	NA
404	0	0	0	0	0	0	0	0	1	0	0	1	2	2	2	3	0	4	4	5	5
405	1	1	0	1	1	1	NA	NA	NA	NA	NA	NA	NA	NA	NA	NA	1	NA	NA	NA	NA
406	1	0	1	1	0	0	0	0	1	0	0	1	2	2	2	3	0	4	4	5	5
407	0	0	0	0	0	0	1	0	0	1	0	0	NA	NA	NA	NA	0	NA	NA	NA	NA
408	0	0	0	0	0	0	0	NA	NA	NA	NA	NA	NA	NA	NA	NA	0	NA	NA	NA	NA
409	1	1	1	0	1	0	1	0	0	1	0	0	2	2	2	4	1	4	2	5	4
410	0	0	1	1	0	0	0	1	0	0	0	1	2	1	2	4	1	4	4	5	5
411	1	1	1	0	1	0	0	0	1	0	0	1	2	2	2	2	0	5	2	5	5
412	0	1	1	0	1	0	0	0	0	0	0	0	2	2	2	NA	0	NA	NA	NA	NA
413	0	0	1	0	0	0	1	0	0	1	0	0	2	2	2	3	0	5	2	5	5
414	0	0	1	0	0	0	0	0	1	0	0	1	1	2	2	2	0	NA	NA	6	6
415	1	1	0	0	1	0	0	0	0	1	0	0	1	3	1	2	0	5	2	5	4
416	1	1	0	0	0	0	0	0	1	0	0	1	1	3	1	4	0	3	5	5	4
417	1	0	1	1	0	0	0	0	1	0	0	1	1	3	1	3	1	4	4	6	6
418	1	0	0	0	0	0	1	0	1	0	0	1	2	1	2	4	1	2	4	5	5
419	0	0	0	0	0	0	NA	NA	NA	NA	NA	NA	1	3	1	NA	0	NA	NA	NA	NA
420	1	1	0	0	1	0	1	0	1	0	0	1	3	3	2	3	1	3	4	5	5
421	0	1	0	0	1	0	1	0	1	0	0	1	1	3	2	3	0	5	4	6	5
422	1	0	1	0	0	0	1	1	0	0	0	1	1	1	2	5	0	NA	NA	5	5
423	0	0	1	0	0	0	1	0	1	0	0	1	1	2	2	3	1	4	5	4	5
424	1	1	0	0	1	0	1	0	1	0	0	1	1	2	2	4	1	5	5	4	5
425	0	0	0	0	1	0	1	0	0	0	0	1	1	3	1	NA	0	NA	NA	NA	NA
426	1	0	1	0	0	0	0	0	1	0	0	1	1	3	2	2	0	5	4	6	5
427	1	0	1	0	0	0	1	1	0	0	0	1	2	1	2	3	0	NA	NA	5	5
428	1	1	1	0	1	0	0	0	1	0	0	1	1	3	2	2	0	5	2	6	5
429	1	0	1	1	0	0	1	0	1	0	0	1	1	1	1	3	0	4	2	5	4
430	1	0	1	1	0	0	0	0	0	0	0	0	NA	NA	NA	NA	0	NA	NA	NA	NA
431	1	1	1	1	1	0	0	0	0	0	1	0	3	NA	2	2	0	5	2	6	6
432	1	1	0	0	1	0	1	0	0	0	0	0	2	2	2	4	1	1	5	4	4
433	0	0	0	1	0	0	0	0	0	0	0	0	3	3	3	2	1	3	4	5	5
434	1	1	1	0	1	0	1	0	1	0	0	1	1	2	2	NA	0	NA	NA	NA	NA
435	0	1	1	0	0	0	0	0	1	0	0	1	1	1	1	5	0	1	6	6	6
436	0	0	0	0	0	0	0	0	1	0	0	1	3	3	3	2	0	5	1	5	5
437	0	0	0	0	0	0	0	0	1	0	0	1	NA	NA	NA	NA	0	NA	NA	NA	NA
438	1	1	0	0	1	0	1	0	1	0	0	1	2	2	1	3	0	5	4	5	5
439	1	1	0	0	1	0	0	0	1	0	0	1	3	2	2	4	0	5	2	6	3
440	1	1	1	1	1	0	0	0	1	0	0	1	3	3	2	NA	0	NA	NA	NA	NA
441	0	0	0	0	0	0	1	0	1	0	0	1	1	2	1	4	0	5	3	4	4
442	1	1	1	0	1	0	0	0	0	0	0	0	2	3	2	1	1	5	5	6	6
443	1	1	0	0	1	0	0	0	1	0	0	1	3	2	3	3	1	5	2	5	5
444	1	0	0	0	0	0	1	1	0	0	0	1	1	3	2	3	0	4	3	6	6
445	1	1	0	0	0	0	1	0	1	0	0	1	1	NA	1	NA	1	NA	NA	NA	NA
446	1	0	1	1	0	0	0	1	0	0	0	1	1	1	2	2	0	4	3	5	5
447	1	0	0	0	0	0	0	1	0	0	0	1	1	2	2	3	0	4	2	5	5
448	1	1	0	0	0	0	1	0	1	0	0	1	1	2	2	2	0	5	2	5	5
449	1	0	1	0	0	0	0	0	1	0	0	1	2	2	2	NA	0	NA	NA	NA	NA
450	0	0	0	1	0	0	1	0	1	0	0	1	2	3	2	3	0	NA	NA	6	6
451	0	0	0	1	0	0	1	0	0	0	0	0	NA	NA	2	3	0	NA	NA	5	5
452	0	0	0	0	0	0	1	0	1	0	0	1	1	3	2	4	0	5	2	5	5
453	1	0	1	1	1	0	0	0	1	0	0	1	1	3	2	2	1	4	3	5	5
454	1	0	1	0	0	0	0	0	0	1	0	0	2	3	2	5	0	5	5	4	5
455	1	0	1	1	0	0	1	0	1	0	0	1	2	1	1	NA	0	NA	NA	NA	NA
456	0	0	0	0	0	0	0	0	1	0	0	1	3	3	2	2	0	5	1	6	6
457	1	0	1	0	0	0	0	1	0	0	0	1	1	2	1	4	0	6	1	6	6
458	0	0	0	0	0	0	0	0	1	0	0	1	1	2	1	3	1	5	4	6	6
459	1	0	1	0	0	0	1	0	1	0	0	1	1	1	2	5	0	1	6	2	3
460	1	1	1	1	1	1	1	0	1	0	0	1	3	2	2	2	1	3	3	5	5
461	1	1	0	0	1	0	1	0	1	0	0	1	1	NA	2	2	0	5	2	5	5
462	0	0	1	0	0	0	0	0	1	0	0	1	1	3	1	1	0	NA	NA	5	4
463	0	0	0	0	0	0	1	0	1	0	0	1	2	3	2	NA	0	NA	NA	NA	NA
464	1	1	1	1	1	0	0	0	1	0	0	1	3	3	2	NA	0	NA	NA	NA	NA
465	0	1	0	0	1	0	1	0	0	0	0	0	1	3	1	4	1	4	5	5	5
466	0	0	1	1	0	0	1	0	0	0	1	0	1	2	2	3	1	4	3	5	5
467	1	0	0	1	0	0	1	0	0	0	0	1	2	1	2	3	0	4	4	5	5
468	0	0	0	0	0	0	0	0	1	0	0	1	NA	NA	NA	NA	0	NA	NA	NA	NA
469	1	0	1	1	0	0	0	0	1	0	0	1	2	3	2	3	0	4	1	5	6
470	1	1	0	0	1	0	1	0	0	1	0	0	3	3	2	3	0	NA	NA	6	6
471	0	0	0	0	0	0	0	0	1	0	0	1	1	3	1	4	0	5	1	5	5
472	1	1	1	1	1	0	0	0	1	0	0	1	1	3	2	1	1	5	3	6	6
473	0	1	1	0	1	0	1	0	1	0	0	1	1	3	2	1	1	4	4	5	5
474	0	0	0	1	0	0	1	0	1	0	0	1	2	1	1	3	0	4	5	5	5
475	1	1	1	0	1	0	1	1	0	0	0	1	NA	2	1	NA	0	NA	NA	4	4
476	0	0	0	0	0	0	0	1	0	0	0	1	1	1	2	NA	0	NA	NA	NA	NA
477	0	0	0	0	0	0	0	0	1	0	0	1	2	3	2	NA	0	NA	NA	NA	NA
478	0	0	0	0	0	0	0	0	1	0	0	1	1	3	1	3	0	NA	NA	5	5
479	1	0	0	0	0	0	0	0	0	0	0	0	NA	NA	NA	NA	0	NA	NA	4	5
480	0	0	0	0	0	0	0	0	1	0	0	1	2	2	2	5	0	5	2	5	6
481	0	0	0	0	0	0	0	1	0	0	0	1	2	3	2	1	0	6	2	6	6
482	1	0	0	0	0	0	1	0	0	0	0	0	1	3	3	4	0	4	3	5	4
483	1	0	1	0	0	0	0	NA	NA	NA	NA	NA	1	2	1	NA	0	NA	NA	NA	NA
484	1	0	1	1	0	0	0	0	0	0	0	0	2	2	2	3	0	5	1	4	5
485	1	1	1	1	1	0	1	1	0	0	0	1	1	NA	2	4	1	4	4	6	7
486	1	0	1	0	0	0	0	1	0	0	0	1	1	3	1	4	0	4	3	2	5
487	1	0	1	0	0	0	1	0	1	0	0	1	1	2	2	2	0	3	4	6	6
488	1	0	0	0	0	0	0	0	0	1	0	0	3	3	2	2	0	4	3	3	4
489	1	1	1	0	1	0	1	0	0	0	1	0	1	2	1	NA	0	NA	NA	NA	NA
490	1	1	1	0	1	0	1	1	0	0	0	1	1	1	2	3	1	4	2	6	6
491	0	0	1	1	0	0	1	NA	NA	NA	NA	NA	2	3	2	3	0	5	2	5	5
492	0	0	0	0	0	0	0	0	0	0	0	0	2	3	2	2	0	5	2	5	5
493	1	0	1	0	0	0	0	0	1	0	0	1	3	3	2	3	1	6	1	5	5
494	0	0	1	0	0	0	0	0	0	1	0	0	2	3	2	2	0	5	4	5	5
495	1	1	1	0	1	0	0	0	0	0	0	0	2	3	2	3	0	5	3	6	5
496	1	1	1	0	1	0	0	1	0	0	0	1	1	3	1	3	0	5	4	4	4
497	1	1	1	1	1	0	0	0	1	0	0	1	2	2	1	1	1	5	1	6	6
498	1	1	1	1	1	0	1	0	1	0	0	1	2	1	2	3	0	NA	NA	6	6
499	1	1	0	0	1	0	1	0	1	0	0	1	3	3	2	3	0	3	4	5	5
